# Supplementary material for: De novo Transcriptome Assembly of Senna occidentalis Sheds Light on the Anthraquinone Biosynthesis Pathway
Source: Front Plant Sci. 2022 Jan 3;12:773553. doi: 10.3389/fpls.2021.773553 (PMC8761625; doi:10.3389/fpls.2021.773553)
Supplement: Supplementary Table 1 — Gene-specific primers used for tissue-specific qRT-PCR. [file Table_1.xlsx]

## Sheet: Table S1
	Table S1. Gene-specific primers used for tissue-specific qRT-PCR.
	Unigenes	Annotation	Primer sequence (5’→3’)	Amplicon
				(bp)
	c109455-g1F	Glyceraldehyde-3-phosphate dehydrogenase A	GGGTTCGTCATGGCTGTAA	116
	c109455-g1R		GCAGGGAAGCACATTGAAG
	c23786-g1F	Calvin cycle protein CP12-2	GGATGGGCTCCTTAGGTTG	117
	c23786-g1R		GGCAACAATAGCTGGTGTGA
	c392-g1F	Non-specific lipid-transfer protein	CATTGGCATGCTCCTCTTC	118
	c392-g1R		ACGCCATGCATAAGCTACG
	c124047-g1F	Trypsin inhibitor 2	CAAGAGCTGAAATGGTCACG	117
	c124047-g1R		GGCAACGGTGGGATTTATAC
	c46549-g1F	Organ-specific protein S2	TTGAAACACTTGGCCTTGC	147
	c46549-g1R		CATGGCCTTCTTCGTCTTG
	c27412 -g1F	Glucan 1,3-beta-glucosidase	CCTACCGGCCTCATTCTTC	115
	c27412 -g1R		TGTGGCCTGTATGTGATGC
	c65285 -g1F	Protein strictosidine synthase-like 11	TCGCCTTTTAGCCACACTC	104
	c65285 -g1R		ACGTCTTGCAGTGGCATCT
	c49272-g1F	Invertase/pectin methylesterase inhibitor family protein	AAGTTCGACGACAGCTTGC	110
	c49272-g1R		CCTGAGATGCGTGAACTCC
	c48512-g1F	Putative lipid-transfer protein DIR1-like	TCCACATTTCATTCCAGCAG	116
	c48512-g1R		ATCCACTGCCTCTGCAAATAC
	c5352 -g1F	Late embryogenesis abundant protein	GGCAGCTGACTGCATAACAG	119
	c5352 -g1R		GGTGACCTTGCACAGAAGC
	c29150-g1F	Defensin-like protein	GAAACCTTCATGCCTGCAC	112
	c29150-g1R		AGGAGGTGGTGAAGAAAGCA
	c38168-g1F	Pathogenesis-related protein 1	GGTAAGCATTAACGGCCTTG	120
	c38168-g1R		GGAAGCATTGCCAAGATCA
	c28551-g3F	Internal control (Elongation factor 1)	CTATCCGGCATTCAACACTGG	142
	c28551-g3R		CAGGGAACCCGAGAAGGATTA
