# Supplementary material for: De novo Transcriptome Assembly of Senna occidentalis Sheds Light on the Anthraquinone Biosynthesis Pathway
Source: Front Plant Sci. 2022 Jan 3;12:773553. doi: 10.3389/fpls.2021.773553 (PMC8761625; doi:10.3389/fpls.2021.773553)
Supplement: Supplementary Table 2 — General properties of the reads produced using the Illumina HiSeq 2500 sequencing platform. [file Table_2.xlsx]

## Sheet: Table S2
	Table S2. General properties of the reads produced using the Illumina HiSeq 2500 sequencing platform.
	Hiseq sequencing library	Hiseq2500 reads	High-quality reads rate (≥Q30) (%)	Mapping rate
				(%)
	Leaf_1	2620042111	92.58	85.74
	Leaf_2	2166936214	89.41	82.93
	Leaf_3	2612978777	91.98	85.42
	Root_1	2137419469	92.53	85.01
	Root_2	2091955531	92.66	84.65
	Root_3	2205835253	92.53	85.27
	Early Seed_1	2027203825	88.32	82.8
	Early Seed_2	2469270826	88.42	82.43
	Early Seed_3	2229959709	89	81.67
	Late Seed_1	2089230450	88.68	82.66
	Late Seed_2	2164136292	88.88	81.61
	Late Seed_3	2103009173	88.41	81.8
