# Supplementary material for: De novo Transcriptome Assembly of Senna occidentalis Sheds Light on the Anthraquinone Biosynthesis Pathway
Source: Front Plant Sci. 2022 Jan 3;12:773553. doi: 10.3389/fpls.2021.773553 (PMC8761625; doi:10.3389/fpls.2021.773553)
Supplement: Supplementary Table 3 — General properties of the reads produced using the PacBio sequencing platform. [file Table_3.xlsx]

## Sheet: Table S3
	Table S3. General properties of the reads produced using the PacBio sequencing platform.
	PacBio sequencing library	PacBio reads	Full-length reads	High-quality isoforms
	<2 kb	204495	98075	44867
	2-3 kb	199100	99447	34858
	>3 kb	310164	168089	42274
