# Supplementary material for: De novo Transcriptome Assembly of Senna occidentalis Sheds Light on the Anthraquinone Biosynthesis Pathway
Source: Front Plant Sci. 2022 Jan 3;12:773553. doi: 10.3389/fpls.2021.773553 (PMC8761625; doi:10.3389/fpls.2021.773553)
Supplement: Supplementary Table 4 — Distribution of the tissue-enriched and tissue-specific transcription factors in each tissue. [file Table_4.xlsx]

## Sheet: Table S4
	Table S4. Distribution of the tissue-enriched and tissue-specific transcription factors in each tissue.
	TF	Leaf			Root			Seed Early			Seed Late
	family	Tissue	Tissue	Number	Tissue	Tissue	Number	Tissue	Tissue	Number	Tissue	Tissue	Number
		enriched	specific		enriched	specific		enriched	specific		enriched	specific
	AP2	0	0	0	2	1	3	1	0	1	0	5	5
	ARF	0	0	0	0	0	0	0	1	1	0	0	0
	ARR-B	0	0	0	6	1	7	0	1	1	0	1	1
	B3	0	0	0	0	0	0	0	2	2	0	0	0
	BES1	0	2	2	0	2	2	0	0	0	0	0	0
	bHLH	4	12	16	5	6	11	1	6	7	3	2	5
	bZIP	1	3	4	9	7	16	1	9	10	0	1	1
	C2H2	0	0	0	1	14	15	2	8	10	1	1	2
	C3H	1	2	3	3	2	5	1	0	1	0	1	1
	CO	4	3	7	1	0	1	0	0	0	0	0	0
	CPP	2	0	2	0	0	0	2	0	2	0	0	0
	DBB	1	0	1	0	0	0	0	0	0	0	0	0
	Dof	0	0	0	3	0	3	1	2	3	2	1	3
	EIL	0	0	0	0	0	0	0	1	1	0	1	1
	ERF	0	1	1	1	0	1	0	1	1	2	8	10
	G2	3	3	6	2	0	2	0	1	1	1	0	1
	GATA	1	0	1	2	0	2	4	2	6	0	0	0
	GRAS	1	0	1	4	4	8	0	0	0	0	2	2
	GRF	0	0	0	0	0	0	0	0	0	0	3	3
	HD-ZIP	0	0	0	0	0	0	1	0	1	2	2	4
	HSF	0	0	0	3	2	5	0	0	0	1	1	2
	LBD	0	0	0	2	0	2	0	4	4	1	0	1
	MIKC	1	2	3	0	7	7	3	17	20	0	0	0
	M-type	0	0	0	1	1	2	0	2	2	0	0	0
	MYB	4	4	8	8	25	33	1	5	6	2	1	3
	NAC	2	2	4	3	11	14	0	3	3	2	0	2
	NF-YA	0	0	0	1	0	1	0	0	0	0	0	0
	NF-YB	0	0	0	0	2	2	1	2	3	0	0	0
	NF-YC	0	0	0	0	0	0	0	2	2	0	1	1
	RAV	0	2	2	0	0	0	0	0	0	0	0	0
	SRS	0	0	0	0	3	3	0	0	0	0	0	0
	SBP	0	2	2	0	0	0	0	0	0	0	0	0
	Nin	0	0	0	0	0	0	0	1	1	0	0	0
	TALE	0	2	2	4	3	7	0	1	1	0	0	0
	Trihelix	2	0	2	2	2	4	0	0	0	0	0	0
	WRKY	0	1	1	8	8	16	0	3	3	2	0	2
	YABBY	0	0	0	0	0	0	1	3	4	0	0	0
	ZF-HD	0	0	0	0	1	1	2	2	4	0	0	0
	Total	27	41	68	71	102	173	22	79	101	19	31	50
