# Supplementary material for: De novo Transcriptome Assembly of Senna occidentalis Sheds Light on the Anthraquinone Biosynthesis Pathway
Source: Front Plant Sci. 2022 Jan 3;12:773553. doi: 10.3389/fpls.2021.773553 (PMC8761625; doi:10.3389/fpls.2021.773553)
Supplement: Supplementary Table 5 — Genes associated with the secondary metabolite pathway in S. occidentalis. [file Table_5.xlsx]

## Sheet: Table S5
	Table S5. Genes associated with the secondary metabolite pathway in S. occidentalis.
	Pathway	Gene	Symbol	RNA-Seq	Iso-seq
	MEP/DOXP Pathway	1-Deoxy-D-xylulose-5-phosphate synthase (EC 2.2.1.7)	DXPS	12	13
		1-Deoxy-D-xylulose-5-phosphate reductoisomerase (EC 1.1.1.267)	DXR	1	3
		2-C-Methyl-D-erythritol 4-phosphate cytidylyltransferase (EC 2.7.7.60)	ISPD	2	1
		4-Diphosphocytidyl-2-C-methyl-D-erythritol kinase (EC 2.7.1.148)	CDPMEK	1	3
		2-C-Methyl-D-erythritol 2,4-cyclodiphosphate Synthase (EC 4.6.1.12)	ISPF	3	3
		(E)-4-Hydroxy-3-methylbut-2-enyl-diphosphate synthase (EC 1.17.7.1)	HDS	7	5
		4-Hydroxy-3-methylbut-2-enyl diphosphate reductase (EC 1.17.1.2)	HDR	2	4
	MEV Pathway	Acetyl-CoA carboxylase (EC 6.4.1.2)	ACCA	10	10
		Hydroxymethylglutaryl-CoA synthase (EC 2.3.3.10)	HMGS	5	3
		Hydroxymethylglutaryl-CoA reductase (EC 1.1.1.34)	HMGR	6	5
		Mevalonate kinase (EC 2.7.1.36)	MK	2	1
		Phosphomevalonate kinase (EC 2.7.4.2)	PMK	2	6
		Diphosphomevalonate decarboxylase (EC 4.1.1.33)	MPD	1	0
		Isopentenyl-diphosphate delta-isomerase (EC 5.3.3.2)	IPPS	6	4
	Shikimate Pathway	3-Deoxy-7-phosphoheptulonate synthase (EC:2.5.1.54)	DAHPS	8	7
		3-Dehydroquinate synthase (EC:4.2.3.4)	DHQS	3	2
		3-Dehydroquinate dehydratase/shikimate dehydrogenase	DHQD/SDH	1	3
		(EC 4.2.1.10/1.1.1.25)
		Shikimate kinase (EC:2.7.1.71)	SMK	5	3
		3-Phosphoshikimate 1-carboxyvinyltransferase (EC:2.5.1.19)	EPSP	2	2
		Chorismate synthase (EC:4.2.3.5)	CS	4	3
		Isochorismate synthase (EC 5.4.4.2)	ICS	1	3
		PHYLLO (2-succinyl-5-enolpyruvyl-6-hydroxy-3-cyclohexene-1-carboxylate synthase, EC2.2.1.9 etc.)	PHYLLO	0	2
		2-Succinylbenzoate--CoA ligase (EC 6.2.1.26)	MenE	1	3
		1,4-Dihydroxy-2-naphthoyl-CoA synthase (EC 4.1.3.36)	MenB	2	2
	Carotenoid Pathway	Generayltransferase (EC 2.5.1.1)	FFPS	4	8
		Geranylgeranyl diphosphate synthase (EC 2.5.1.29)	GGPS	9	8
		Phytoene synthase (EC 2.5.1.32)	PSY	7	5
		Phytoene desaturase (EC 1.3.99.30)	PDS	2	4
		Zeta-carotene desaturase (EC 1.3.5.6)	ZDS	2	4
		Carotene isomerase (EC 5.2.1.12)	CRTISO	5	5
		Lycopene beta-cyclase (EC 5.5.1.19)	LYCB	3	3
		Lycopene epsilon-cyclase (EC 5.5.1.18)	LYCE	2	1
		Beta-carotene hydroxylase (EC 1.14.13.129)	BCH	1	1
		Zeaxanthin epoxidase (EC 1.14.15.21)	ZEP	10	12
	Flavonoid/Polyketide Pathway	Phenylalanine ammonia-lyase (EC 4.3.1.24)	PAL	10	6
		Cinnamate-4-hydroxylase (EC 1.14.13.11)	C4H	3	2
		4-Coumarate--CoA ligase (EC 6.2.1.12)	4CL	23	12
		Chalcone synthase (EC 2.3.1.74)	CHS/PKS	17	22
		Chalcone isomerase (EC 5.5.1.6)	CHI	3	6
		Polyketide cyclase	PKC	2	0
		Flavanone 3-hydroxylase/Flavonol synthase (EC 1.14.11.9)	F3H	22	7
		Dihydrokaempferol 4-reductase (EC 1.1.1.219)	DFR	14	12
		Leucoanthocyanidin dioxygenase (EC 1.14.20.4)	LDOX	6	1
		UDP-glucosyltransferase (EC 2.4.1.17)	UGT	156	125
		Cytochrome P450 (EC 1.14.-.-)	CYP	180	50
