# Supplementary material for: De novo Transcriptome Assembly of Senna occidentalis Sheds Light on the Anthraquinone Biosynthesis Pathway
Source: Front Plant Sci. 2022 Jan 3;12:773553. doi: 10.3389/fpls.2021.773553 (PMC8761625; doi:10.3389/fpls.2021.773553)
Supplement: Supplementary Table 6 — Comparison of the number of genes involved in the anthraquinone biosynthesis pathway in S. tora and S. occidentalis. [file Table_6.xlsx]

## Sheet: Table S6
	Table S6. Comparison of the number of genes involved in the anthraquinone biosynthesis pathway in S. tora and S. occidentalis.
	Pathway	Gene	Symbol	Senna occidentalis		Senna tora
				RNA-Seq	ISO-seq	RNA-Seq	ISO-seq
	MEP/DOXP Pathway	1-Deoxy-D-xylulose-5-phosphate synthase (EC 2.2.1.7)	DXPS	12	13	13	10
		1-Deoxy-D-xylulose-5-phosphate reductoisomerase (EC 1.1.1.267)	DXR	1	3	4	3
		2-C-Methyl-D-erythritol 4-phosphate cytidylyltransferase (EC 2.7.7.60)	ISPD	2	1	1	2
		4-Diphosphocytidyl-2-C-methyl-D-erythritol kinase (EC 2.7.1.148)	CDPMEK	1	3	1	1
		2-C-Methyl-D-erythritol 2,4-cyclodiphosphate Synthase (EC 4.6.1.12)	ISPF	3	3	2	1
		(E)-4-Hydroxy-3-methylbut-2-enyl-diphosphate synthase (EC 1.17.7.1)	HDS	7	5	8	3
		4-Hydroxy-3-methylbut-2-enyl diphosphate reductase (EC 1.17.1.2)	HDR	2	4	6	4
	MEV Pathway	Acetyl-CoA carboxylase (EC 6.4.1.2)	ACCA	10	10	29	9
		Hydroxymethylglutaryl-CoA synthase (EC 2.3.3.10)	HMGS	5	3	4	5
		Hydroxymethylglutaryl-CoA reductase (EC 1.1.1.34)	HMGR	6	5	9	3
		Mevalonate kinase (EC 2.7.1.36)	MK	2	1	5	2
		Phosphomevalonate kinase (EC 2.7.4.2)	PMK	2	6	3	0
		Diphosphomevalonate decarboxylase (EC 4.1.1.33)	MPD	1	0	1	1
		Isopentenyl-diphosphate delta-isomerase (EC 5.3.3.2)	IPPS	6	4	4	2
	Shikimate Pathway	3-Deoxy-7-phosphoheptulonate synthase (EC:2.5.1.54)	DAHPS	8	7	11	7
		3-Dehydroquinate synthase (EC:4.2.3.4)	DHQS	3	2	2	2
		3-Dehydroquinate dehydratase/shikimate dehydrogenase (EC 4.2.1.10/1.1.1.25)	DHQD/SDH	1	3	2	3
		Shikimate kinase (EC:2.7.1.71)	SMK	5	3	8	4
		3-Phosphoshikimate 1-carboxyvinyltransferase (EC:2.5.1.19)	EPSP	2	2	7	3
		Chorismate synthase (EC:4.2.3.5)	CS	4	3	5	1
		Isochorismate synthase (EC 5.4.4.2)	ICS	1	3	2	2
		PHYLLO (2-succinyl-5-enolpyruvyl-6-hydroxy-3-cyclohexene-1-carboxylate synthase, EC2.2.1.9 etc)	PHYLLO	0	2	0	4
		2-Succinylbenzoate--CoA ligase (EC 6.2.1.26)	MenE	1	3	1	6
		1,4-Dihydroxy-2-naphthoyl-CoA synthase (EC 4.1.3.36)	MenB	2	2	2	3
	Carotenoid Pathway	Generayltransferase (EC 2.5.1.1)	FFPS	4	8	15	4
		Geranylgeranyl diphosphate synthase (EC 2.5.1.29)	GGPS	9	8	9	8
		Phytoene synthase (EC 2.5.1.32)	PSY	7	5	9	5
		Phytoene desaturase (EC 1.3.99.30)	PDS	2	4	2	4
		Zeta-carotene desaturase (EC 1.3.5.6)	ZDS	2	4	3	3
		Carotene isomerase (EC 5.2.1.12)	CRTISO	5	5	-	-
		Lycopene beta-cyclase (EC 5.5.1.19)	LYCB	3	3	3	1
		Lycopene epsilon-cyclase (EC 5.5.1.18)	LYCE	2	1	1	1
		Beta-carotene hydroxylase (EC 1.14.13.129)	BCH	1	1	3	3
		Zeaxanthin epoxidase (EC 1.14.15.21)	ZEP	10	12	7	13
	Flavonoid/Polyketide Pathway	Phenylalanine ammonia-lyase (EC 4.3.1.24)	PAL	10	6	17	7
		Cinnamate-4-hydroxylase (EC 1.14.13.11)	C4H	3	2	3	1
		4-Coumarate--CoA ligase (EC 6.2.1.12)	4CL	23	12	32	16
		Chalcone synthase (EC 2.3.1.74)	CHS/PKS	28	22	27	23
		Chalcone isomerase (EC 5.5.1.6)	CHI	3	6	4	0
		Polyketide cyclase	PKC	2	0	1	2
		Flavanone 3-hydroxylase/Flavonol synthase (EC 1.14.11.9)	F3H	22	7	10	6
		Dihydrokaempferol 4-reductase (EC 1.1.1.219)	DFR	14	12	5	1
		Leucoanthocyanidin dioxygenase (EC 1.14.20.4)	LDOX	6	1	7	0
		UDP-glucosyltransferase (EC 2.4.1.17)	UGT	156	28	84	46
		Cytochrome P450 (EC 1.14.-.-)	CYP	180	65	194	71
